# Supplementary material for: Comparison of Tricuspid Annular Plane Systolic Excursion to Pulmonary Artery Systolic Pressure Ratio Measured by Transthoracic Echocardiography and Right Heart Catheterization in Pulmonary Arterial Hypertension: Prognostic Implications
Source: J Clin Med. 2025 Mar 14;14(6):1968. doi: 10.3390/jcm14061968 (PMC11942982; doi:10.3390/jcm14061968)
Supplement: Supplementary file 1 [file jcm-14-01968-s001.zip]

Archive with 1 entries (1 files):
- jcm-3496950-supplementary.pdf
